# Supplementary material for: Transcription Factor VlbZIP14 Inhibits Postharvest Grape Berry Abscission by Directly Activating VlCOMT and Promoting Lignin Biosynthesis
Source: Int J Mol Sci. 2024 Aug 31;25(17):9479. doi: 10.3390/ijms25179479 (PMC11395120; doi:10.3390/ijms25179479)
Supplement: Supplementary file 1 [file ijms-25-09479-s001.zip]

Archive with 1 entries (1 files):
- ijms-3182691-supplementary.pdf
